# Supplementary material for: Future Climate Significantly Alters Fungal Plant Pathogen Dynamics during the Early Phase of Wheat Litter Decomposition
Source: Microorganisms. 2020 Jun 16;8(6):908. doi: 10.3390/microorganisms8060908 (PMC7356542; doi:10.3390/microorganisms8060908)
Supplement: Supplementary file 1 [file microorganisms-08-00908-s001.zip]

Archive with 4 entries (4 files):
- Supplementary_wheat_pathobiome/Supplementary_FigureS1.docx
- Supplementary_wheat_pathobiome/Supplementary_FigureS2.docx
- Supplementary_wheat_pathobiome/Supplementary_FigureS3.docx
- Supplementary_wheat_pathobiome/Supplementary_TableS1.xlsx
