# Supplementary material for: Future Climate Significantly Alters Fungal Plant Pathogen Dynamics during the Early Phase of Wheat Litter Decomposition
Source: Microorganisms. 2020 Jun 16;8(6):908. doi: 10.3390/microorganisms8060908 (PMC7356542; doi:10.3390/microorganisms8060908)
Supplement: Supplementary file 1 [file microorganisms-08-00908-s001.zip › Supplementary_wheat_pathobiome/Supplementary_TableS1.xlsx]

## Sheet: Sheet2
Table S1. Relative abundance of phytopathogenic fungal species retrieved from OTUs colonizing wheat straw residues based on the UNITE species hypothesis along with the full name according to Index Fungorum.
Species Fungorum current name:±	zero days - ambient	zero days - future	30 days - ambient	30 days - future	60 days - ambient	60 days - future
Alternaria eichhorniae Nag Raj & Ponnappa, Trans. Br. mycol. Soc. 55(1): 124 (1970)	0.2±0.163	0.2±0.2	2.8±1.392	0.2±0.2	1.4±0.748	2.2±0.867
Alternaria metachromatica E.G. Simmons, Mycotaxon 50: 418 (1994)	2606.8±598.763	1513.4±453.311	3461±851.362	2127±482.936	3231.6±772.775	2492.2±320.58
Blumeria graminis (DC.) Speer, Sydowia 27(1-6): 2 (1975)	0±0	0.4±0.4	0±0	0±0	0±0	0±0
Botrytis caroliniana Xing P. Li & G. Schnabel, in Li, Kerrigan, Chai & Schnabel, Mycologia 104(3): 654 (2012)	0±0	0±0	0.4±0.4	0.4±0.244	0±0	0.4±0.219
Fusarium graminearum Schwabe 1839	4±2.489	1018.6±1005.898	102.4±54.578	247.8±114.468	114±66.182	134.2±97.99
Mycosphaerella tassiana (De Not.) Johanson, Öfvers. K. Svensk. Vetensk.-Akad. Förhandl. 41(no. 9): 167 (1884)	2644.8±334.975	3352±737.462	3643.4±456.511	4957.8±404.521	4320.6±657.603	4169.6±342.48
Colletotrichum acerbum Damm, P.F. Cannon & Crous, in Damm, Cannon, Woudenberg, & Crous, Stud. Mycol. 73: 43 (2012)	0±0	0±0	0±0	0±0	0.2±0.2	0±0
Didymella exigua (Niessl) Sacc., Syll. fung. (Abellini) 1: 553 (1882)	0.2±0.163	0.2±0.2	1.2±0.583	1±0.632	1.8±0.8	1±0.282
Fusarium fujikuroi Nirenberg 1976	4.6±3.352	277.6±277.35	1.4±1.166	2.8±2.557	0±0	0±0
Fusarium gibbosum Appel & Wollenw. 1910	0.8±0.653	29±29	0.6±0.6	0.6±0.6	0±0	0±0
Fusarium langsethiae Torp & Nirenberg, Int. J. Food Microbiol. 95(3): 248 (2004)	43.8±35.762	1.2±1.2	2.2±1.743	7.4±2.785	0±0	29.4±20.316
Fusarium poae (Peck) Wollenw., in Lewis, Maine Agr. Exp. Sta. Bul. 219: 256 (1913)	266±89.638	952.6±592.259	558±523.595	764.4±187.361	74.4±40.028	541.8±158.682
Fusarium proliferatum (Matsush.) Nirenberg ex Gerlach & Nirenberg 1982	3±1.125	1.6±1.6	12.6±4.686	4.2±3.954	21.8±15.506	11.8±6.575
Fusarium tricinctum (Corda) Sacc. 1886	1.6±0.952	306.2±288.777	32.4±20.568	31.4±10.787	204.8±202.802	19.2±8.334
Gaeumannomyces radicicola (Cain) J. Luo & N. Zhang, in Luo, Walsh & Zhang, Mycologia 107(3): 644 (2015)	0±0	0±0	0.2±0.2	0.2±0.2	0±0	0.2±0.178
Gibellulopsis piscis Bat. & H. Maia, Anais Soc. Biol. Pernambuco 16(1): 154 (1959)	1252.2±642.821	77.2±34.066	205.4±87.458	117.2±50.219	189.8±163.395	441.2±167.803
Microdochium nivale (Fr.) Samuels & I.C. Hallett 1983	368.4±149.101	217.2±112.329	67±20.583	101±70.095	96.2±50.344	107.4±20.753
Musidium stromaticum (W. Gams & R.H. Stover) Giraldo López & Crous 2018	0.4±0.326	0.2±0.2	0±0	0±0	0±0	0.2±0.178
Neosetophoma rosigena Wanas., E.B.G. Jones & K.D. Hyde, in Wanasinghe et al., Fungal Diversity: 10.1007/s13225-018-0395-7, [129] (2018)	0.6±0.326	111.8±102.75	5±2.408	1±0.632	8.8±7.572	10.6±7.324
Neostagonospora elegiae Quaedvl., Verkley & Crous, Stud. Mycol. 75: 365 (2013)	0±0	0.4±0.244	0±0	0±0	0±0	0±0
Paraphoma rhaphiolepidis Crous & Toome, in Crous et al., Persoonia 38: 281 (2017)	0±0	0±0	0±0	0±0	0±0	0.2±0.178
Plectosphaerella oratosquillae (P.M. Duc, Yaguchi & Udagawa) A.J.L. Phillips, Carlucci & M.L. Raimondo [as 'oratosqillae'], in Carlucci, Raimondo, Santos & Phillips, Persoonia 28: 43 (2012)	0.2±0.163	0.2±0.2	3.8±3.072	0.2±0.2	0.4±0.4	0.6±0.219
Pseudopithomyces rosae Phukhams., Camporesi & K.D. Hyde, in Wanasinghe et al., Fungal Diversity: 10.1007/s13225-018-0395-7, [43] (2018)	2±1.238	0±0	2.2±0.583	3.4±0.678	6.2±3.072	7.6±3.054
Pyrenochaetopsis leptospora (Sacc. & Briard) Gruyter, Aveskamp & Verkley, in de Gruyter, Woudenberg, Aveskamp, Verkley, Groenewald & Crous, Mycologia 102(5): 1076 (2010)	0±0	0±0	0±0	0.4±0.4	0±0	0.4±0.357
Pyrenophora chaetomioides Speg., Anal. Mus. nac. Hist. nat. B. Aires 6: 285 (1898)	0±0	0.4±0.4	0.2±0.2	0.2±0.2	0±0	0±0
Sclerostagonospora phragmiticola Quaedvl., Verkley & Crous 2013	0.6±0.326	40.2±38.962	4.8±3.878	12.2±11.702	19.8±19.8	67.8±48.1
Stemphylium vesicarium (Wallr.) E.G. Simmons, Mycologia 61(1): 9 (1969)	4.8±3.525	8.4±3.44	14±6.3	5.2±1.854	17±9.077	4.8±1.338
Waitea circinata Warcup & P.H.B. Talbot, Trans. Br. mycol. Soc. 45(4): 503 (1962)	0±0	2.6±2.6	0±0	0±0	0±0	0±0
Zymoseptoria tritici (Roberge ex Desm.) Quaedvl. & Crous, in Quaedvlieg, Kema, Groenewald, Verkley, Seifbarghi, Razavi, Mirzadi Gohari, Mehrabi & Crous, Persoonia 26: 67 (2011)	136.4±92.452	59.4±30.881	9.6±4.226	16±5.449	20.6±12.959	11±4.137
values representing mean of sequence reads of all samples ± S.E.
